# Supplementary material for: Stabilization by Nano Spray Dryer of Pioglitazone Polymeric Nanosystems: Development, In Vivo, Ex Vivo and Synchrotron Analysis
Source: Pharmaceutics. 2021 Oct 20;13(11):1751. doi: 10.3390/pharmaceutics13111751 (PMC8617923; doi:10.3390/pharmaceutics13111751)
Supplement: Supplementary file 1 [file pharmaceutics-13-01751-s001.zip]

Archive with 1 entries (1 files):
- pharmaceutics-1407875 supplementary updated.pdf
